# Supplementary material for: Correlations between appraisals, management strategies, and psychological stress among schoolchildren with ADHD—A pilot study
Source: JCPP Adv. 2026 Feb 21:e70106. Online ahead of print. doi: 10.1002/jcv2.70106 (PMC13339038; doi:10.1002/jcv2.70106)
Supplement: Supplementary file 3 — Supporting Information S2 [file JCV2-9999-e70106-s002.xlsx]

## Sheet: Sheet1
Item	1.Lose focus because brain	2.Resltess because brain	3.Impatient because brain	4.Forget because brain	5.Lose focus because teacher	6.Restless because class	7.Impatient because the other	8.Forget because tasks	9.Lose focus because personality	10.Restless because personality	11.Impatient because personality	12.Forget because personality	13.If lose focus ignore	14.If restless leave	15.If restless homework ignore	16.If forget ignore	17. If lose focus control	18.If restless class control	19.If restless homework control	20.If forget control	21. If lose focus ask for help	22.If restless ask for help
1.Lose focus because brain	__
2.Resltess because brain	.768***	__
3.Impatient because brain	.675***	.67***	__
4.Forget because brain	.687***	.591***	.618***	__
5.Lose focus because teacher	.064	.021	.007	.063	__
6.Restless because class	.133	.123	.079	.129	.598***	__
7.Impatient because the other	-.183	-.130	-.002	-.246*	.301**	.286**	__
8.Forget because tasks	-.042	.138	-.017	.075	.499***	.536***	.346***	__
9.Lose focus because personality	.173	.250*	.247*	.246*	.021	.059	.007	.187	__
10.Restless because personality	.264**	.334***	.444***	.326**	.115	.125	.002	.198	.697***	__
11.Impatient because personality	.439***	.381***	.500***	.432***	.095	.093	.021	.063	.503***	.576***	__
12.Forget because personality	.34***	.346***	.359***	.529***	.067	.090	-.101	.148	.627***	.642***	.609***	__
13.If lose focus ignore	.152	.087	.096	.038	.034	-.071	.183	-.079	.014	.118	.165	-.054	__
14.If restless leave	.211*	.089	.038	.089	-.003	-.097	.118	-.004	-.001	.026	.155	.008	.776***	__
15.If restless homework ignore	.227*	.276**	.165	.139	.032	-.008	.081	.040	.066	.217*	.266**	.078	.694***	.649***	__
16.If forget ignore	.182	.124	.124	.098	.237*	.125	.160	.069	-.062	.085	.112	.033	.621***	.605***	.572***	__
17. If lose focus control	.113	.168	.164	.233*	.170	.285**	.040	.119	.174	.284**	.092	.333**	(-.415)***	-.494***	-.319**	-.159	__
18.If restless class control	.172	.308**	.214*	.177	.125	.32**	.067	.249*	.128	.117	.014	.205*	(-.321)**	-.367***	(-.259)*	-.101	.656***	__
19.If restless homework control	.050	.181	.132	.168	.204*	.276**	.056	.177	.154	.166	.060	.290**	(-.485)***	(-.521)***	(-.492)***	-.288**	.765***	.707***	__
20.If forget control	.188	.155	.203*	.337***	.201*	.293**	.023	.201	.172	.210*	.156	.318**	(-.373)***	(-.393)***	(-.384)***	-.220*	.752***	.595***	.780***	__
21. If lose focus ask for help	.098	.064	.066	.172	.227*	.002	.101	.272**	-.098	-.041	.057	-.034	.199	.244*	.148	.300**	-.096	-.155	-.216*	-.089	__
22.If restless ask for help	.084	.045	.105	.086	.015	.005	.017	.081	.023	-.076	.075	.047	.012	.166	.076	.244*	-.062	-.028	-.063	-.106	.506***	__
23.If restless homework ask for help	.237*	.247*	.182	.236*	.146	.287**	-.008	.222*	.017	.006	.014	.291	-.123	.039	-.002	.155	.138	.187	.134	.100	.419***	.519***
